# Supplementary material for: Evaluation of the EPR Effect in the CAM-Model by Molecular Imaging with MRI and PET Using 89Zr-Labeled HSA
Source: Cancers (Basel). 2023 Feb 9;15(4):1126. doi: 10.3390/cancers15041126 (PMC9954539; doi:10.3390/cancers15041126)
Supplement: Supplementary file 1 [file cancers-15-01126-s001.zip]

Archive with 1 entries (1 files):
- cancers-2185780-supplementary.pdf
